# Supplementary material for: Non-invasive mapping of brown adipose tissue activity with magnetic resonance imaging
Source: Nat Metab. 2024 Jul 25;6(7):1367–79. doi: 10.1038/s42255-024-01082-z (PMC11272596; doi:10.1038/s42255-024-01082-z)
Supplement: Supplementary file 2 — Statistical source data. [file 42255_2024_1082_MOESM2_ESM.xlsx]

## Sheet: Figure 2
	Figure 2b	CrCEST imaging														Figure 2i	Creatine concentration
	Time (min)	BAT						WAT								Time (min)
	0	1.03224	0.380362	0.92151	1.6217	0.671666	0.19536	0.265354	0.031589	1.01259	0.030093	0.03033	0.146175			0	2.52072	2.78555	3.86319	2.76649	3.86534	3.02333	2.68991	3.09242
	10	1.24508	0.5579	0.978447	0.021914	1.32504	0.092533	0.250633	0.192631	0.113123	0.424054	0.937584	0.144853			10	7.42402	8.00714	2.73647	4.60841	3.33201	5.13915	2.49235	5.59064
	20	1.00496	0.025292	0.74603	1.48444	0.869536	0.029681	1.01778	0.054756	0.472288	1.01759	0.082474	0.031574			30	5.25216	4.18542	3.34946	4.39932	5.27753	5.38515	3.19759	4.41204
	30	0.82	0.334234	0.238697	0.678479	0.111446	1.44618	0.024615	0.111926	0.067639	0.341032	0.045432	1.14512			60	5.91023	4.07816	4.39663	5.21717	5.96547	4.76801	4.07109	5.84334
	40	0.175252	0.031548	0.59313	1.18334	1.82729	0.032685	1.25921	0.098847	0.020757	0.198694	0.020824	0.023589			120	4.63454	12.6838	2.96395	3.34462	10.5949	5.7794	4.26141	2.98519
	50	0.150676	0.304681	1.14442	0.435433	0.032878	1.07088	0.879077	0.784264	0.018629	0.220791	0.532659	0.069545
	60	0.060035	0.469502	1.15171	1.36663	0.033474	0.04502	0.043127	0.033595	0.018854	1.06582	0.071664	0.106833
	70	1.01612	1.15862	0.420305	1.26188	0.019926	0.068995	0.078048	0.859532	0.266831	0.083309	1.00102	0.017407			Figure 2k	Normalized mRNA (referenced to VCL) DIO2
	80	0.930163	0.86299	0.538739	1.10756	1.31029	0.846385	0.196285	1.04695	0.035428	0.714945	1.08402	0.029165			Time (min)
	90	0.504471	0.111381	0.753655	0.87007	1.83275	0.069672	0.048453	0.019647	0.074449	0.019048	1.08686	0.042808			0	1.1599	0.731536	1.03097	0.949342	0.692555	0.732677	0.640047	1.10669
	100	0.849713	0.114761	1.80812	1.25568	0.017726	0.161971	0.134946	0.040342	0.054608	0.693223	0.049408	0.016506			10	3.07162	1.56266	1.6358	2.41999	1.8872	1.33445	2.99229	1.62029
	110	1.13819	1.16646	0.651836	1.39093	0.899585	0.853836	0.618201	0.167488	0.14695	0.387547	0.525929	1.01153			30	5.93398	12.1594	3.36359	4.95883	4.72397	6.32033	4.89056	9.42342
	120	0.880131	0.023125	1.30366	1.24258	1.07533	0.023257	0.420205	0.565893	0.523955	0.063449	0.030962	0.221034			60	3.87447	1.9711	13.3059	4.38933	2.72263	15.3482	3.50642	3.44618
																120	5.1124	3.23552	5.16583	3.99723	3.59253	5.25977	4.56306	3.91768
	Figure 2d	18F-FDG PET/CT
	Time (min)	BAT				WAT										Figure 2l	Normalized mRNA (referenced to VCL) PPARG1α
	0.33	0.055606	0.07518	0.21243	0.371861	0.062472	0.100863	0.075646	0.168313							Time (min)
	0.67	0.497158	0.710838	0.870108	1.12439	0.738959	0.415821	0.703792	0.671752							0	0.718844	1.1923	0.850422	1.10038	1.34071	0.963846	1.38691	0.853744
	1	0.599315	0.729673	1.06629	1.09598	0.877096	0.52095	1.04616	1.0081							10	1.17182	0.804548	1.06529	0.810144	1.10334	0.865662	1.06945	0.818966
	1.33	0.832533	0.721959	1.32183	1.45258	0.869101	0.65401	0.816199	0.914519							30	1.62873	1.55159	1.60075	1.41789	1.68909	1.51703	1.23703	2.08042
	1.67	1.20982	0.68045	0.964263	1.50097	0.891315	0.70979	0.840388	1.04064							60	3.4432	4.01041	7.05551	6.23872	12.3057	3.4135	3.80066	9.4275
	2	0.820608	0.894414	0.916352	1.05773	0.90576	0.921554	1.18412	1.12222							120	18.9451	10.3299	8.23204	7.76104	18.268	3.90751	6.23872	21.6587
	3	0.783775	0.942058	1.17452	1.18338	1.06806	0.945989	1.09234	1.01106
	4	0.851425	0.898993	1.22861	1.07743	0.861403	1.19834	1.05934	1.0178
	5	0.883629	0.939133	1.07734	0.90829	0.953799	0.704573	1.01735	1.04635							Figure 2m	Normalized mRNA (referenced to VCL) CKB
	7	0.780791	0.930931	1.05052	1.07105	1.07346	1.00592	0.979789	1.05281							Time (min)
	9	0.767426	0.926756	1.16206	0.801276	0.99228	1.02251	0.835034	0.927904							0	0.836576	1.09624	1.39264	1.01594	1.18638	0.883663	0.762637	0.825917
	12	0.779271	0.924057	0.972291	0.96774	0.880873	0.876469	1.04632	0.905311							10	1.36374	1.51317	1.72616	1.80603	1.8249	1.75208	1.77654	1.89089
	15	0.758379	0.826816	0.857416	0.949357	0.912323	0.91397	0.923534	0.828605							30	1.51842	2.43272	2.00357	2.00357	1.78735	1.54122	1.60111	1.58455
	19	0.804867	0.822753	0.90476	0.783746	0.827908	0.920216	0.906441	0.978429							60	1.85648	1.29466	2.12553	2.20812	1.20817	1.35926	1.9849	2.17207
	23	0.682651	0.898684	0.831416	0.80856	0.90161	0.782741	0.983195	0.833394							120	1.15875	1.29018	1.19133	1.70831	1.09624	1.13904	1.32783	1.38902
	27	0.574641	0.879667	0.71138	0.650354	0.884099	0.686144	0.861723	0.757585
	31	0.676899	0.832063	0.863241	0.675597	0.821811	0.68083	0.842377	0.701226
	35	0.624985	0.754241	0.694057	0.678376	0.843136	0.808448	0.63196	0.766435							Figure 2n	Normalized mRNA (referenced to VCL) UCP1
	40	0.621733	0.82698	0.705437	0.665407	0.839476	0.756171	0.699669	0.711966							Time (min)
	45	0.629578	0.744355	0.68266	0.652243	0.703039	0.683987	0.63674	0.735035							0	0.873573	0.765779	0.770037	0.618995	0.801417	0.943193	0.920586	0.73236
	50	0.627273	0.753388	0.719272	0.68302	0.707382	0.663284	0.630267	0.696699							10	1.07549	1.01396	1.12506	0.959264	1.07177	1.23542	0.946468	0.936678
	55	0.623507	0.818307	0.676323	0.66217	0.711807	0.643404	0.588466	0.697689							30	3.86375	3.05252	1.87254	2.38667	3.50642	2.32141	2.14448	2.89914
	60	0.616235	0.692838	0.623404	0.611101	0.727504	0.586907	0.570867	0.683138							60	2.64818	3.83706	3.44618	4.16986	4.62876	4.50218	2.85923	1.55361
	70	0.61386	0.758044	0.637312	0.596684	0.715252	0.609555	0.550884	0.664761							120	7.31065	5.16941	2.49666	2.32947	4.87364	5.69867	5.46653	4.75889
	80	0.610154	0.798648	0.661453	0.600934	0.648362	0.61617	0.548658	0.64725
	90	0.608224	0.856595	0.607798	0.578724	0.638397	0.578379	0.580455	0.676338
	100	0.600743	0.800645	0.674983	0.601814	0.646538	0.611472	0.470268	0.679157							Figure 2o	Oxygen consumption (VO2) ml/min
	110	0.582559	0.728289	0.63091	0.587742	0.660955	0.568415	0.48305	0.676172							Time (min)	Saline						CL
	120	0.596874	0.794203	0.655469	0.596586	0.622595	0.65861	0.492584	0.637259							-30	5.18044	5.8968	6.07662	7.09535	4.52993	7.04345	5.37547	5.47267	4.97042	5.55732	5.49239	5.66379	6.45067	5.87854
																-20	4.72779	5.77186	5.84355	6.18966	4.51241	6.64414	5.41694	5.65576	5.0595	5.18003	5.6404	5.39202	6.16083	5.66035
																-10	5.19279	5.84532	6.01575	6.2187	4.69954	6.40004	5.03415	5.36156	4.92443	5.77414	5.10407	5.34426	7.25377	6.52489
	Figure 2f	CrCEST imaging														0	3.66592	5.05505	4.73494	5.13876	4.27728	6.20319	4.97039	5.00587	4.6703	4.42652	4.83905	4.783	6.28405	5.3073
	Time (min)	BAT						WAT								10	5.99758	6.38526	6.7516	6.57364	5.27909	6.38366	6.64736	7.36469	9.48327	7.31292	8.30797	8.69608	9.31022	10.5223
	0	0.004802	0.004976	1.45887	0.7516	0.27612	0.894421	0.699282	0.0192	0.937719	0.068251	0.034136	0.285211			20	5.58318	6.08914	7.96628	7.76952	4.91812	6.80948	7.13099	10.455	9.16797	7.49693	8.4735	7.65198	7.60627	6.45514
	10	2.91513	1.16417	2.02275	1.15537	1.72909	2.7994	0.030236	0.024464	0.0222	0.0461	0.921804	0.03047			30	5.16091	6.06066	7.54538	7.5659	5.54357	6.06407	7.11573	9.29841	6.77929	7.32731	7.37195	7.44067	7.6711	7.28526
	20	3.09465	1.39537	1.99597	1.67876	1.94551	2.49802	0.689934	0.088792	0.614518	0.099584	0.122991	0.520385			40	5.10863	5.77203	6.21079	6.46148	4.84601	5.59192	7.40503	9.1257	8.28102	7.2779	7.68287	8.09721	9.17225	8.52005
	30	1.75495	2.06751	1.20472	2.2506	2.53205	2.35181	0.505776	0.027256	0.073046	0.288197	0.121234	0.83021			50	5.11388	5.58657	5.9896	5.90535	5.06515	5.55334	7.53006	8.95441	7.8963	7.24932	7.46992	8.18432	10.2652	8.8703
	40	2.01539	1.53956	1.56386	1.61859	1.75555	2.75463	0.354116	0.083106	0.847055	0.018994	0.156246	0.094966			60	4.98395	5.6478	6.03122	6.15352	5.03936	5.96147	7.41062	8.73798	6.74948	7.59265	8.20461	8.48616	8.74002	10.051
	50	2.00726	2.14077	2.08379	1.51243	1.25618	3.21292	0.410643	0.741018	0.021473	0.783692	0.38891	0.981863			70	4.95849	6.01491	6.13802	6.06879	4.59527	5.28467	8.48339	9.43783	7.63115	7.54106	7.88476	7.39549	8.64513	9.47269
	60	1.57065	2.00189	1.9691	1.31019	1.28895	2.38632	0.438978	0.050868	0.355736	0.035995	0.050908	0.178865			80	5.00368	5.81681	6.49512	6.55198	4.89057	5.86233	7.65475	9.49348	6.91583	8.14509	7.36479	8.24368	7.9196	9.40693
	70	2.25556	0.990209	1.7555	1.79334	1.47304	2.68154	0.684524	0.016492	0.022313	0.087953	0.783117	0.637244			90	4.97344	6.22904	6.30855	6.34627	4.99865	5.76666	7.59965	8.74778	7.50041	8.11767	9.48815	7.95329	7.81279	9.11648
	80	2.44183	1.52726	1.55783	1.34548	1.75024	2.4759	0.318677	0.110469	0.054897	0.117383	0.126399	0.169011			100	5.41171	5.94369	5.80312	6.77433	4.85332	6.29877	7.84168	9.13795	7.92955	7.94975	7.36962	10.5748	8.26562	8.38701
	90	2.74908	3.04065	2.14826	1.43253	1.59151	3.08194	0.304123	0.407695	0.02093	0.333943	0.025115	0.243013			110	5.68508	5.59054	5.86491	5.77641	4.89434	5.82748	7.89207	9.26327	7.66638	7.45128	9.41893	8.71805	7.95259	8.12571
	100	3.29736	1.6865	1.93768	2.60481	1.46468	3.00094	0.489713	0.042788	0.48948	1.15932	0.051477	0.558259			120	4.9482	5.8789	6.29637	6.05041	5.36409	5.63612	7.31542	8.9181	7.22691	7.55957	8.885	7.6262	9.04991	8.55576
	110	1.56596	2.07923	1.74091	2.25196	1.02272	2.61023	0.696022	0.118492	0.153835	0.28448	0.018395	0.176194
	120	3.28265	1.86571	2.8093	1.87472	1.60226	2.74771	0.999508	0.1194	0.634775	0.277644	0.080876	0.209359
	Figure 2h	18F-FDG PET/CT
	Time (min)	BAT				WAT
	0.33	0.432604	0.16769	0.000838	-1.8e-08	0.28952	0.163263	0.000568	-2.7e-05
	0.67	1.15114	0.774152	0.950987	0.001043	0.828447	0.702345	0.581343	3.37e-06
	1	1.07858	1.02621	0.953103	-2.7e-06	0.75915	0.656194	0.527686	-7.2e-05
	1.33	1.13496	1.15055	0.773847	0.814146	1.1057	0.742476	0.675262	0.335938
	1.67	1.2486	0.782863	0.952835	0.753341	0.950139	0.83604	0.914564	0.503912
	2	1.46121	1.04146	1.18796	0.897881	1.3979	1.14517	1.00937	0.425258
	3	1.23275	1.17019	1.05816	0.851383	1.18854	1.21219	1.27309	0.607566
	4	1.09746	0.83018	1.08307	1.00441	1.01392	1.20117	0.915935	0.759489
	5	1.17586	1.3015	1.18907	0.79394	1.16861	1.12447	1.21596	0.740916
	7	1.17675	0.991549	1.15782	0.964954	1.16876	1.06236	1.25218	0.846093
	9	1.21863	1.02125	1.02837	0.947332	0.962186	0.988311	1.26713	0.818842
	12	1.08613	1.06268	1.06377	0.93626	0.893153	0.912072	1.20092	0.845989
	15	1.15489	1.01042	1.20421	1.08504	0.926135	0.885622	1.33105	0.828398
	19	1.06139	0.985449	1.35278	1.25744	0.958191	0.796321	1.27145	0.942248
	23	1.13363	1.03692	1.91113	1.56771	0.812388	0.886215	1.33779	0.795868
	27	1.14634	1.06709	2.18034	1.93028	0.833651	0.903234	1.62672	0.76721
	31	1.17877	1.15034	3.13604	2.24417	0.897143	0.880729	1.74133	0.938374
	35	1.13765	1.16269	3.69925	2.51539	0.898776	0.862649	1.73794	0.848735
	40	1.15311	1.42247	4.44935	2.7302	0.850618	0.896415	1.64904	0.919601
	45	1.19057	1.62566	5.72829	2.96379	0.927406	1.0286	1.98981	0.989831
	50	1.14489	1.68648	6.57244	3.19786	0.936947	0.993386	1.84806	0.98372
	55	1.2068	1.97134	7.46056	3.36609	0.92802	1.13063	1.91308	0.970849
	60	1.26071	2.07892	8.29433	3.57744	1.00813	1.12502	1.88842	0.995079
	70	1.26304	2.36241	8.80493	3.77055	0.960206	1.14145	1.91303	0.99398
	80	1.31222	2.56845	8.9428	3.98495	1.01718	1.17389	1.90908	0.989451
	90	1.29597	2.93763	9.37638	4.12594	1.01083	1.27102	1.91374	1.02554
	100	1.24906	3.13589	9.5026	4.42176	0.99747	1.24931	1.88074	1.02506
	110	1.2736	3.25976	9.40472	4.5562	1.05191	1.27549	2.01975	1.08339
	120	1.27189	3.43334	9.36805	4.72609	1.02252	1.32754	1.88133	1.09891
