# Supplementary material for: Non-invasive mapping of brown adipose tissue activity with magnetic resonance imaging
Source: Nat Metab. 2024 Jul 25;6(7):1367–79. doi: 10.1038/s42255-024-01082-z (PMC11272596; doi:10.1038/s42255-024-01082-z)
Supplement: Supplementary file 3 — Statistical source data. [file 42255_2024_1082_MOESM3_ESM.xlsx]

## Sheet: Figure 3
	Figure 3b	CrCEST imaging														Figure 3g	Creatine concentration
	Time (min)	BAT						WAT								Time (min)
	0	0.168968	0.289071	0.592824	1.27412	0.365829	0.677505	0.363078	0.436552	0.601712	0.623	0.050106	0.579087			0	2.52072	2.78555	3.86319	2.76649	3.86534	3.02333	2.68991	3.09242
	10	1.7335	1.37596	3.34303	2.05155	2.47543	2.76004	0.782283	0.028471	1.27032	0.017465	0.168942	0.06878			10	4.61427	4.36471	4.19601	2.89174	3.08536	3.09059	4.73828	3.82623
	20	2.38607	2.51362	2.74997	3.68409	2.07355	3.70552	0.037689	0.02552	0.817234	1.3737	0.664341	0.952853			30	6.06743	6.44572	7.81064	5.45906	4.96612	4.46093	5.12928	4.09417
	30	2.92346	2.27595	2.09193	2.8904	1.59512	4.46371	0.340878	0.466263	0.26218	0.433683	0.240417	1.32038			60	5.28031	10.4947	3.96288	7.38224	2.43027	4.85344	9.49476	6.73662
	40	2.36644	2.37012	3.3401	2.7033	2.56958	3.5096	0.03496	0.11592	1.18133	0.788962	0.08893	0.316042			120	6.15862	4.07347	5.09594	3.60722	4.48195	3.49366	2.8039	5.59285
	50	2.91906	1.30413	4.51216	3.11854	2.11915	3.01598	1.39864	0.729876	0.100301	0.22675	0.041109	0.016945
	60	1.47872	2.68473	3.1225	4.08306	2.67605	4.33301	0.06603	0.200218	0.809835	0.789197	0.888014	1.20496
	70	1.2139	2.73325	3.82825	3.14238	1.98498	4.86059	0.031879	0.040945	0.974549	0.02478	0.436433	1.07444			Figure 3i	Normalized mRNA (referenced to VCL) DIO2
	80	1.13223	2.54549	3.87065	4.78217	2.65465	3.26746	0.502024	0.490343	1.27555	0.035824	0.245448	0.979099			Time (min)
	90	1.28545	2.71958	3.17245	3.01868	2.58407	1.93891	0.022681	0.194309	0.788	0.084279	1.17151	0.058131			0	1.1599	0.731536	1.03097	0.949342	0.692555	0.732677	0.640047	1.10669
	100	1.09866	2.41326	3.82779	4.61933	2.94126	1.37299	0.043189	0.018504	0.677818	0.54282	0.273391	0.547408			10	1.44293	1.20916	0.913831	6.63456	2.12138	8.69388	4.98036	3.97581
	110	1.61885	2.14044	3.08197	3.73238	2.71346	1.02184	1.01084	1.01264	0.054863	1.37809	0.066021	0.016882			30	5.3295	5.04201	4.28412	3.0504	3.9422	5.75573	6.29846	7.11691
	120	1.59399	3.07367	3.2317	1.75519	1.07788	1.39306	0.026336	0.999898	0.885611	0.035333	1.22695	0.406844			60	5.3852	5.89299	4.92117	2.41831	3.65279	1.80876	0.982821	6.15
																120	2.1795	4.4352	3.40818	3.55291	4.01111	3.93128	7.21	5.83608
	Figure 3d	18F-FDG PET/CT
	Time (min)	BAT				WAT										Figure 3j	Normalized mRNA (referenced to VCL) PPARG1α
	0.33	0.000632	1.02615	0.270371	0.354412	4.2e-05	0.465218	0.321296	0.202685							Time (min)
	0.67	0.048128	1.35574	1.57328	1.24075	0.097758	0.737003	0.992008	0.649511							0	0.718844	1.1923	0.850422	1.10038	1.34071	0.963846	1.38691	0.853744
	1	0.170208	1.17826	2.04555	1.24689	0.224552	0.935883	1.43019	0.724495							10	0.866787	2.34364	1.21735	0.587638	1.69569	1.21577	1.30756	0.957189
	1.33	0.334376	1.26533	1.62942	1.29926	0.261639	0.672964	1.18436	0.953962							30	2.41789	1.59521	1.20895	1.35472	1.13918	2.5613	1.11101	1.60979
	1.67	0.330678	1.12347	1.57681	1.16372	0.266559	0.717372	1.03636	0.608745							60	14.2092	25.7902	15.9861	9.30496	2.84416	9.93831	26.5727	23.701
	2	0.427167	1.23187	1.64774	0.991679	0.178814	0.800624	1.31621	0.699342							120	2.98711	11.5414	14.5077	3.3144	6.35548	4.68484	4.10676	3.26708
	3	0.523126	1.00974	1.34913	1.31974	0.288209	0.962453	1.23712	0.877094
	4	0.830545	1.23691	1.58242	0.976908	0.340022	0.761671	1.42067	0.984933
	5	0.784751	1.06638	1.32138	0.94137	0.444251	0.831887	1.18223	0.893509							Figure 3k	Normalized mRNA (referenced to VCL) CKB
	7	0.994287	1.27837	1.42243	1.16695	0.749255	0.834509	1.11739	1.03633							Time (min)
	9	0.792296	1.01824	1.37894	0.999774	0.838343	0.953937	1.43502	0.831472							0	0.836576	1.09624	1.39264	1.01594	1.18638	0.883663	0.762637	0.825917
	12	1.03569	1.02877	1.56055	1.11151	0.878603	0.849133	1.01065	0.803937							10	1.11541	1.16277	1.10005	1.17411	1.06553	1.74905	1.69827	1.51474
	15	0.984882	0.923014	1.37733	1.0164	0.846872	0.89394	1.0498	0.824443							30	1.03352	1.80571	2.66211	1.15474	1.65585	1.15394	2.27217	3.08243
	19	0.961242	1.13575	1.41491	1.06932	0.840015	0.770362	0.871524	0.729062							60	1.30366	1.90207	1.50793	1.45555	4.08141	4.22534	2.11267	3.15813
	23	1.00682	0.992472	1.38267	1.14214	0.783084	0.706736	1.13677	0.669811							120	1.27242	1.50793	1.66159	1.83728	1.79822	0.924387	0.940545	1.90735
	27	1.08679	1.09487	1.4281	1.10822	0.805598	0.709811	0.982979	0.734683
	31	1.03235	1.08674	1.36006	1.10295	0.871931	0.608617	0.83915	0.667737
	35	1.00409	1.04131	1.33793	1.21572	0.779998	0.579025	0.914915	0.652307							Figure 3l	Normalized mRNA (referenced to VCL) UCP1
	40	1.05358	0.970182	1.3869	1.12045	0.684448	0.603419	0.857545	0.590687							Time (min)
	45	0.976229	0.953255	1.26574	1.14583	0.73332	0.567787	0.721301	0.551442							0	0.873573	0.765779	0.770037	0.618995	0.801417	0.943193	0.920586	0.73236
	50	1.07978	0.876147	1.29116	1.14532	0.744939	0.527793	0.668167	0.628846							10	1.14076	1.13288	1.68763	2.08927	1.76296	2.0288	1.70601	2.13706
	55	1.10575	0.942276	1.28832	1.12524	0.653007	0.494716	0.549954	0.53664							30	2.04202	2.86791	1.09809	1.13524	1.19997	2.25109	3.27303	4.56503
	60	1.15033	0.965606	1.28835	1.18406	0.71942	0.498244	0.578361	0.50913							60	3.28297	2.80889	1.39959	1.11188	1.19582	5.13593	4.85888	5.0828
	70	1.03374	0.971417	1.16627	1.25055	0.657498	0.426553	0.609615	0.542603							120	3.05252	3.45815	4.36203	2.27048	2.03214	1.73267	2.28628	14.1784
	80	1.12762	0.901188	1.09624	1.3834	0.709252	0.459293	0.539748	0.524866
	90	1.18643	1.0045	0.994889	1.4619	0.672641	0.462487	0.551265	0.515206
	100	1.26194	0.963608	0.932011	1.47288	0.722924	0.48207	0.525649	0.547203							Figure 3m	Oxygen consumption (VO2) ml/min
	110	1.39386	1.10058	0.953969	1.59584	0.721495	0.473099	0.572613	0.561028							Time (min)	Saline						CL
	120	1.39866	1.02222	1.02799	1.57164	0.681055	0.449267	0.470927	0.595933							-30	5.18044	5.8968	6.07662	7.09535	4.52993	7.04345	5.34663	5.69386	5.47946	5.22751	6.03249	4.71511	5.16984	5.65201
																-20	4.72779	5.77186	5.84355	6.18966	4.51241	6.64414	5.27064	5.63693	5.83368	5.06502	5.37905	4.74073	5.66459	5.8956
																-10	5.19279	5.84532	6.01575	6.2187	4.69954	6.40004	5.14981	6.33002	5.26186	5.37469	4.98811	4.55146	5.06609	5.73462
	Figure 3f	18F-FDG PET/CT														0	3.66592	5.05505	4.73494	5.13876	4.27728	6.20319	4.76952	4.17641	4.72375	3.71427	5.43325	4.60973	4.91528	4.40829
	Time (min)	BAT			WAT											10	5.99758	6.38526	6.7516	6.57364	5.27909	6.38366	6.9441	8.41751	6.05433	7.34251	7.81804	6.47267	7.34692	7.16024
	0.33	0.254286	1.59169	0.935204	0.036082	0.711879	0.341898									20	5.58318	6.08914	7.96628	7.76952	4.91812	6.80948	8.34858	9.5689	7.70409	9.18123	7.75862	6.302	7.79499	8.34676
	0.67	1.97937	1.31614	1.4667	0.865136	0.794787	0.697									30	5.16091	6.06066	7.54538	7.5659	5.54357	6.06407	8.09219	9.29841	7.09851	7.09914	8.3491	5.20716	7.90248	7.32539
	1	1.22394	1.10278	1.17322	0.759518	0.993396	0.871962									40	5.10863	5.77203	6.21079	6.46148	4.84601	5.59192	6.78659	8.28258	6.50992	7.2664	7.6246	5.4721	7.89487	7.74366
	1.33	1.26642	1.15327	1.15233	0.799784	0.877801	0.954275									50	5.11388	5.58657	5.9896	5.90535	5.06515	5.55334	7.69884	9.75094	6.78548	7.41994	8.17805	6.61077	9.06706	7.14318
	1.67	1.29588	1.17806	1.04205	0.954327	0.873729	1.03244									60	4.98395	5.6478	6.03122	6.15352	5.03936	5.96147	5.68481	6.7829	8.01404	6.67782	6.36805	4.78372	9.76618	6.37888
	2	1.02517	1.33466	1.10404	0.903849	1.10954	0.776788									70	4.95849	6.01491	6.13802	6.06879	4.59527	5.28467	7.71993	6.02321	5.29472	5.54223	6.40703	6.96127	5.63864	6.83005
	3	1.26587	1.08652	1.05207	0.968546	1.26079	0.87959									80	5.00368	5.81681	6.49512	6.55198	4.89057	5.86233	6.11128	5.54472	6.56539	5.42942	4.97215	4.52541	5.0861	5.81674
	4	1.43373	1.08935	1.26861	0.799923	1.21373	1.01164									90	4.97344	6.22904	6.30855	6.34627	4.99865	5.76666	5.45288	5.44336	4.97157	5.51653	5.23602	5.91029	4.97046	4.93731
	5	1.25515	1.14853	1.00485	0.869174	1.25132	0.928433									100	5.41171	5.94369	5.80312	6.77433	4.85332	6.29877	4.94388	6.5329	4.83506	5.55797	4.90941	5.50168	5.4391	5.24553
	7	1.12503	1.05756	1.10259	0.86406	1.27008	0.8614									110	5.68508	5.59054	5.86491	5.77641	4.89434	5.82748	5.76997	5.20252	4.79888	5.64001	5.56945	6.32958	5.31169	4.81569
	9	1.12856	1.09046	1.08002	0.796373	1.26713	1.02806									120	4.9482	5.8789	6.29637	6.05041	5.36409	5.63612	5.33133	5.28687	4.51115	5.2547	5.56239	5.94192	5.59752	4.80436
	12	1.34616	1.0424	1.07701	0.848472	1.17057	0.866582
	15	1.4105	1.01803	1.27381	0.730806	1.20337	0.87737
	19	1.98174	1.07296	2.06826	0.739388	1.04922	0.862035
	23	2.46841	1.37849	3.23204	0.701504	1.04093	0.86033
	27	3.53996	1.72201	4.35885	0.74	1.01063	0.862226
	31	4.03598	2.13637	5.09277	0.746197	0.918927	1.02647
	35	4.29878	2.28904	5.29668	0.615785	0.887001	0.879541
	40	4.49341	2.53145	5.88686	0.65864	0.914309	0.885682
	45	4.76218	2.89818	5.84338	0.588909	0.886323	0.875405
	50	4.7931	3.1599	5.9556	0.620655	0.927098	0.845626
	55	4.94664	3.18619	5.73263	0.587619	0.883162	0.841244
	60	4.79267	3.35321	5.41465	0.624256	0.929484	0.8552
	70	5.07275	3.58216	5.02775	0.625704	0.954591	0.919433
	80	5.26614	3.66778	4.52507	0.712513	0.999588	0.954457
	90	5.59727	3.99964	4.54173	0.730399	1.04307	0.905147
	100	5.33688	4.11148	5.01187	0.77754	1.01822	0.899402
	110	5.36213	4.59116	5.74889	0.7695	1.04118	0.881117
	120	5.56224	4.81995	5.73358	0.693461	1.10858	0.901355
