# Supplementary material for: Non-invasive mapping of brown adipose tissue activity with magnetic resonance imaging
Source: Nat Metab. 2024 Jul 25;6(7):1367–79. doi: 10.1038/s42255-024-01082-z (PMC11272596; doi:10.1038/s42255-024-01082-z)
Supplement: Supplementary file 4 — Statistical source data. [file 42255_2024_1082_MOESM4_ESM.xlsx]

## Sheet: Figure 4
	Figure 4b	CrCEST imaging
	Time (min)	BAT							WAT
	0	1.93038	0.118016	1.55968	0.250145	0.345399	0.25199	0.523582	0.222273	0.333757	0.556688	0.313097	0.273683	0.240544	0.592998
	120	2.80219	1.52224	2.05861	1.22728	2.82217	1.97557	1.23716	0.205585	0.109489	0.504539	0.48094	0.253578	0.288646	0.550729
