# Supplementary material for: Non-invasive mapping of brown adipose tissue activity with magnetic resonance imaging
Source: Nat Metab. 2024 Jul 25;6(7):1367–79. doi: 10.1038/s42255-024-01082-z (PMC11272596; doi:10.1038/s42255-024-01082-z)
Supplement: Supplementary file 5 — Statistical source data. [file 42255_2024_1082_MOESM5_ESM.xlsx]

## Sheet: Figure 6
	Figure 6b			Figure 6c			Figure 6d			Figure 6e, f					Figure 6h			Figure 6i			Figure 6j
	Change of BAT			Change of WAT			Correlation, RT			BAT					Change of BAT			Change of WAT			Percentage change of
	RT	Cold		RT	Cold		BMI	CrCEST		Male_RT	Male_Cold	Female_RT	Female_Cold		FDG uptake, SUVmean			FDG uptake, SUVmean			FDG uptake, %	CrCEST, %
	1.10022	2.09457		0.482171	0.883238		18.51	1.10022		1.10022	2.09457	1.0311	1.31445		RT	cold		RT	cold		85.5124	21.5771
	0.619577	1.01029		0.060647	0.252142		30.91	0.619577		0.619577	1.01029	1.37298	2.3026		0.508333	0.573333		0.156667	0.168333		942.943	24.0513
	2.59398	2.10303		0.44674	0.415044		18.64	2.59398		2.59398	2.10303	1.97029	2.03928		0.508333	0.845		0.276667	0.281667		66.2295	55.3369
	1.0311	1.31445		0.277619	0.366502		19.91	1.0311		1.42753	1.65611	1.12992	1.11411		0.69	5.06667		0.29	0.255		1042.28	71.8616
	1.37298	2.3026		0.58344	0.250678		17.54	1.37298		1.46226	2.45604	1.17883	1.35108		0.483333	5.83167		0.33	0.328333		12.7869	23.5092
	1.97029	2.03928		0.9089	1.07813		17.64	1.97029		1.23695	1.51581	3.1975	4.14399		0.496667	5.67333		0.248333	0.27		634.299	57.3857
	1.42753	1.65611		1.00374	0.742855		20.66	1.42753		1.2346	1.61211	1.81469	2.80013		0.471667	0.875		0.255	0.201667		1106.55	61.1428
	1.46226	2.45604		0.502449	0.342198		22.28	1.46226		1.57474	2.28962	2.49183	3.02949		0.555	5.78833		0.286667	0.246667		140.897	75.7893
	1.23695	1.51581		0.168311	0.442362		26.7	1.23695		1.17809	1.02901	1.78698	2.21678		0.408333	0.698333		0.405	0.345		809.746	34.1444
	1.2346	1.61211		0.756406	0.341182		24.88	1.2346		0.878108	1.8826	1.97896	2.23773		0.631667	1.52167		0.368333	0.298333		695.595	67.424
	1.12992	1.11411		0.414632	0.119253		28.02	1.12992		2.50411	3.71338	1.98219	2.46506		0.393333	3.57833		0.345	0.395		489.655	68.5121
	1.17883	1.35108		0.258755	0.196295		25.2	1.17883		1.31784	2.2736	0.786042	1.48391		0.995	5.59333		0.328333	0.18		71.0204	-35.738
	3.1975	4.14399		0.536324	0.352528		15.35	3.1975		2.31393	3.5944	0.956768	1.2121		0.378333	3.01		0.235	0.218333		462.144	72.7256
	1.57474	2.28962		0.466492	0.342388		22.21	1.57474		1.8813	2.2717	2.48875	2.41367		0.531667	1.55		0.251667	0.15		191.536	-5.54721
	1.81469	2.80013		0.735649	0.602124		19.39	1.81469		1.97584	2.39882	1.89062	2.82942		0.628333	3.705		0.481667	0.433333
	2.49183	3.02949		0.325818	0.670434		20.77	2.49183		0.830329	1.01612	1.18552	1.33595
	1.78698	2.21678		0.369778	0.725081		18.19	1.78698		2.45538	2.35798	0.738043	0.911551
	1.97896	2.23773		0.625807	0.393569		18.16	1.97896		1.14558	2.69739	0.992512	1.3314
	1.98219	2.46506		0.368968	0.345777		16.63	1.98219		0.80951	1.39124	0.4436	0.742694
	0.786042	1.48391		0.368752	0.239267		25.28	0.786042		0.706403	0.675892	0.873099	1.50807
	0.956768	1.2121		0.192249	0.493379		24.53	0.956768		1.04842	1.65007	1.20427	1.16107
	1.17809	1.02901		0.139762	0.227678		27.93	1.17809		1.25707	1.34247	1.309	0.77608
	2.48875	2.41367		0.354436	0.318094		16.33	2.48875		0.724869	1.16807	1.01854	0.962038
	0.878108	1.8826		0.710537	0.495405		21.07	0.878108		0.927008	1.62958
	2.50411	3.71338		0.191829	0.445599		25.86	2.50411		2.05292	1.61341
	1.31784	2.2736		0.225733	0.422681		25.4603	1.31784		1.27556	2.14948
	2.31393	3.5944		0.078434	0.399514		18.0247	2.31393		1.44348	0.92761
	1.8813	2.2717		0.414374	0.524152		20.173	1.8813
	1.97584	2.39882		0.358729	0.600022		17.5941	1.97584
	0.830329	1.01612		1.00509	0.913894		24.7837	0.830329
	1.89062	2.82942		0.375389	0.295055		17.1752	1.89062
	2.45538	2.35798		0.262895	0.326986		17.16	2.45538
	1.14558	2.69739		0.192704	0.462282		18.31	1.14558
	1.18552	1.33595		0.217112	0.192043		22.1519	1.18552
	0.80951	1.39124		0.349203	0.571986		21.1265	0.80951
	0.738043	0.911551		0.203377	0.182025		23.5883	0.738043
	0.706403	0.675892		0.577156	0.540435		24.9548	0.706403
	1.04842	1.65007		0.39008	0.258404		23.4704	1.04842
	1.25707	1.34247		0.592493	0.539248		23.4107	1.25707
	0.724869	1.16807		0.078434	0.399514		19.726	0.724869
	0.927008	1.62958		0.384807	0.48362		22.8374	0.927008
	2.05292	1.61341		0.394654	0.48885		20.0475	2.05292
	0.992512	1.3314		0.391698	0.62867		18.4672	0.992512
	0.4436	0.742694		0.188084	0.405553		19.257	0.4436
	1.27556	2.14948		0.361469	0.093726		19.8413	1.27556
	1.44348	0.92761		0.415619	0.399812		22.7204	1.44348
	0.873099	1.50807		0.443856	0.445867		18.75	0.873099
	1.20427	1.16107		0.2524	0.471586		18.8189	1.20427
	1.309	0.77608		0.400649	0.643238		22.6562	1.309
	1.01854	0.962038		0.445226	0.24941		22.5827	1.01854
