# Supplementary material for: Non-invasive mapping of brown adipose tissue activity with magnetic resonance imaging
Source: Nat Metab. 2024 Jul 25;6(7):1367–79. doi: 10.1038/s42255-024-01082-z (PMC11272596; doi:10.1038/s42255-024-01082-z)
Supplement: Supplementary file 6 — Statistical source data. [file 42255_2024_1082_MOESM6_ESM.xlsx]

## Sheet: Extend Data Figure 1
	ED Figure 1d	CrCEST imaging
	Time (min)	Muscle						BAT						WAT
	0	2.79856	2.86343	4.19968	3.0291	3.12473	2.95522	0.004802	0.004976	1.45887	0.7516	0.27612	0.894421	0.699282	0.0192	0.937719	0.068251	0.034136	0.285211
	10	3.33794	3.10666	3.47378	4.21854	3.26146	3.26893	2.91513	1.16417	2.02275	1.15537	1.72909	2.7994	0.030236	0.024464	0.0222	0.0461	0.921804	0.03047
	20	3.10852	3.08323	3.76801	3.2612	3.81243	3.10388	3.09465	1.39537	1.99597	1.67876	1.94551	2.49802	0.689934	0.088792	0.614518	0.099584	0.122991	0.520385
	30	3.35	2.9394	3.63938	3.39366	3.23729	2.57753	1.75495	2.06751	1.20472	2.2506	2.53205	2.35181	0.505776	0.027256	0.073046	0.288197	0.121234	0.83021
	40	3.50435	2.63607	2.97389	3.13966	3.21272	3.21692	2.01539	1.53956	1.56386	1.61859	1.75555	2.75463	0.354116	0.083106	0.847055	0.018994	0.156246	0.094966
	50	3.0646	3.10876	4.05008	2.93445	2.88829	3.46164	2.00726	2.14077	2.08379	1.51243	1.25618	3.21292	0.410643	0.741018	0.021473	0.783692	0.38891	0.981863
	60	2.90288	3.13646	4.41029	3.3353	3.17695	2.83651	1.57065	2.00189	1.9691	1.31019	1.28895	2.38632	0.438978	0.050868	0.355736	0.035995	0.050908	0.178865
	70	2.83532	2.47694	3.5309	3.76852	3.26151	2.85928	2.25556	0.990209	1.7555	1.79334	1.47304	2.68154	0.684524	0.016492	0.022313	0.087953	0.783117	0.637244
	80	3.17414	3.06169	3.45509	3.59721	3.5468	3.08521	2.44183	1.52726	1.55783	1.34548	1.75024	2.4759	0.318677	0.110469	0.054897	0.117383	0.126399	0.169011
	90	3.08422	3.4268	3.90361	3.01019	3.20497	3.0256	2.74908	3.04065	2.14826	1.43253	1.59151	3.08194	0.304123	0.407695	0.02093	0.333943	0.025115	0.243013
	100	3.75337	2.89994	4.10545	2.91786	3.68621	2.91554	3.29736	1.6865	1.93768	2.60481	1.46468	3.00094	0.489713	0.042788	0.48948	1.15932	0.051477	0.558259
	110	3.11561	2.96394	3.441	3.30328	3.38246	3.17211	1.56596	2.07923	1.74091	2.25196	1.02272	2.61023	0.696022	0.118492	0.153835	0.28448	0.018395	0.176194
	120	3.2039	3.04681	3.49626	3.39591	3.45074	2.71747	3.28265	1.86571	2.8093	1.87472	1.60226	2.74771	0.999508	0.1194	0.634775	0.277644	0.080876	0.209359
