# Supplementary material for: Non-invasive mapping of brown adipose tissue activity with magnetic resonance imaging
Source: Nat Metab. 2024 Jul 25;6(7):1367–79. doi: 10.1038/s42255-024-01082-z (PMC11272596; doi:10.1038/s42255-024-01082-z)
Supplement: Supplementary file 7 — Statistical source data. [file 42255_2024_1082_MOESM7_ESM.xlsx]

## Sheet: Extend Data Figure 2
	ED Figure 2d	CrCEST imaging
	Time (min)	Muscle						BAT						WAT
	0	2.60503	3.79079	3.91554	3.43805	3.21136	3.08332	0.168968	0.289071	0.592824	1.27412	0.365829	0.677505	0.363078	0.436552	0.601712	0.623	0.050106	0.579087
	10	3.02198	4.16919	2.9669	2.75068	3.36878	3.40389	1.7335	1.37596	3.34303	2.05155	2.47543	2.76004	0.782283	0.028471	1.27032	0.017465	0.168942	0.06878
	20	3.36605	4.01397	3.36129	3.88304	3.374	3.72815	2.38607	2.51362	2.74997	3.68409	2.07355	3.70552	0.037689	0.02552	0.817234	1.3737	0.664341	0.952853
	30	2.98014	3.7591	4.18034	3.0225	3.30035	3.20825	2.92346	2.27595	2.09193	2.8904	1.59512	4.46371	0.340878	0.466263	0.26218	0.433683	0.240417	1.32038
	40	2.85918	3.82738	3.31903	3.68841	3.01998	3.67112	2.36644	2.37012	3.3401	2.7033	2.56958	3.5096	0.03496	0.11592	1.18133	0.788962	0.08893	0.316042
	50	3.61912	3.81159	3.24867	3.57521	3.45082	3.35918	2.91906	1.30413	4.51216	3.11854	2.11915	3.01598	1.39864	0.729876	0.100301	0.22675	0.041109	0.016945
	60	2.59261	4.04183	3.87369	4.20363	3.00849	3.82235	1.47872	2.68473	3.1225	4.08306	2.67605	4.33301	0.06603	0.200218	0.809835	0.789197	0.888014	1.20496
	70	2.82949	3.88866	3.19643	3.45501	3.47674	3.66637	1.2139	2.73325	3.82825	3.14238	1.98498	4.86059	0.031879	0.040945	0.974549	0.02478	0.436433	1.07444
	80	2.61636	3.92925	3.1188	4.72377	3.28639	2.70415	1.13223	2.54549	3.87065	4.78217	2.65465	3.26746	0.502024	0.490343	1.27555	0.035824	0.245448	0.979099
	90	2.34036	4.18992	3.78185	3.35876	3.61939	2.78886	1.28545	2.71958	3.17245	3.01868	2.58407	1.93891	0.022681	0.194309	0.788	0.084279	1.17151	0.058131
	100	2.70656	3.67195	4.54203	3.51676	3.49775	3.1677	1.09866	2.41326	3.82779	4.61933	2.94126	1.37299	0.043189	0.018504	0.677818	0.54282	0.273391	0.547408
	110	2.86586	3.88274	3.60962	3.01045	3.39688	2.62664	1.61885	2.14044	3.08197	3.73238	2.71346	1.02184	1.01084	1.01264	0.054863	1.37809	0.066021	0.016882
	120	2.56355	3.36483	3.52729	3.54371	3.11018	2.87623	1.59399	3.07367	3.2317	1.75519	1.07788	1.39306	0.026336	0.999898	0.885611	0.035333	1.22695	0.406844
