# Supplementary material for: Non-invasive mapping of brown adipose tissue activity with magnetic resonance imaging
Source: Nat Metab. 2024 Jul 25;6(7):1367–79. doi: 10.1038/s42255-024-01082-z (PMC11272596; doi:10.1038/s42255-024-01082-z)
Supplement: Supplementary file 8 — Statistical source data. [file 42255_2024_1082_MOESM8_ESM.xlsx]

## Sheet: Extend Data Figure 5
	ED Figure 5e	CrCEST imaging
	Time (min)	Muscle							BAT							WAT
	0	2.95752	3.63135	3.52412	3.27492	3.36629	3.02541	3.32771	1.93038	0.118016	1.55968	0.250145	0.345399	0.25199	0.523582	0.222273	0.333757	0.556688	0.313097	0.273683	0.240544	0.592998
	120	3.24462	3.93655	3.82879	3.35838	3.18723	3.31761	3.47906	2.80219	1.52224	2.05861	1.22728	2.82217	1.97557	1.23716	0.205585	0.109489	0.504539	0.48094	0.253578	0.288646	0.550729
