# Supplementary material for: Non-invasive mapping of brown adipose tissue activity with magnetic resonance imaging
Source: Nat Metab. 2024 Jul 25;6(7):1367–79. doi: 10.1038/s42255-024-01082-z (PMC11272596; doi:10.1038/s42255-024-01082-z)
Supplement: Supplementary file 9 — Statistical source data. [file 42255_2024_1082_MOESM9_ESM.xlsx]

## Sheet: Extended Data Fig.7
	Extended Data Fig.7b
	Temperature, °C	2.5mM			5mM			7.5mM			10mM			15mM			20mM
	35°C	0.863881	1.07223	0.798851	2.10365	2.27976	1.80742	3.30204	3.75356	3.16673	4.52032	4.81797	4.49487	6.50873	6.75085	6.85806	9.03482	8.90608	8.9075
	37°C	0.79195	0.973146	0.779349	1.92442	2.38022	1.6111	2.94252	3.69059	3.30053	3.97837	4.18673	4.48912	5.83913	6.03751	6.46572	8.29402	8.42089	8.40909
	39°C	0.907223	0.888034	1.00003	1.70693	2.16098	1.65157	2.88632	3.24561	2.95249	3.61619	3.82712	3.93861	5.39634	5.76515	5.80299	7.87313	7.79176	7.60309
