# Supplementary material for: Non-invasive mapping of brown adipose tissue activity with magnetic resonance imaging
Source: Nat Metab. 2024 Jul 25;6(7):1367–79. doi: 10.1038/s42255-024-01082-z (PMC11272596; doi:10.1038/s42255-024-01082-z)
Supplement: Supplementary file 10 — Statistical source data. [file 42255_2024_1082_MOESM10_ESM.xlsx]

## Sheet: Extended Data Fig.8
	Extended Data Fig.8d
	Time (min)	WASSR Muscle	WASSR BAT	WASSR WAT	Z-spectral Muscle	Z-spectral BAT	Z-spectral WAT
	0	0.0499216	0.0614286	-0.186962	0.0911043	0.0388567	-0.0853242
	10	0.0607815	0.0646093	-0.119964	0.142019	0.0745381	-0.0814676
	20	0.115803	0.0904125	-0.105069	0.161285	0.145835	-0.0484247
	30	0.0975548	0.106045	-0.156552	0.100788	0.038392	-0.130102
	40	0.114504	0.0613716	-0.141443	0.0960052	0.0419508	-0.101756
	50	0.137528	0.0614216	0.0197945	0.123263	0.0884135	-0.0198944
	60	0.128088	0.0449194	-0.189244	0.140123	0.0554036	-0.136382
	70	0.150171	0.0385009	-0.154495	0.151131	0.0372277	-0.0645833
	80	0.109768	0.0192754	0.0129758	0.159051	0.0689141	-0.0673039
	90	0.161825	0.0639251	-0.131852	0.130017	0.0370962	-0.0907865
	100	0.119042	0.0159345	-0.113014	0.127858	0.0582616	-0.013686
	110	0.130282	0.0731188	-0.0734629	0.167711	0.0738625	-0.0428669
	120	0.130506	0.0550877	-0.0152595	0.134417	0.0863738	-0.00534247
