# Supplementary material for: Non-invasive mapping of brown adipose tissue activity with magnetic resonance imaging
Source: Nat Metab. 2024 Jul 25;6(7):1367–79. doi: 10.1038/s42255-024-01082-z (PMC11272596; doi:10.1038/s42255-024-01082-z)
Supplement: Supplementary file 11 — Statistical source data. [file 42255_2024_1082_MOESM11_ESM.xlsx]

## Sheet: Extended Data Fig.9
	Extended Data Fig.9d				Extended Data Fig.9e				Extended Data Fig.9f
	BAT at RT				BAT at Cold				Percentage change of BAT, %
	Right	Left			Right	Left			Right	Left
	1.3169	0.883536			2.37551	1.81364			80.3859	105.27
	0.829533	0.40962			1.23689	0.783692			49.1063	91.3217
	2.84113	2.34683			1.94469	2.26137			-31.5523	-3.64183
	1.12828	0.933916			0.86982	1.75908			-22.9073	88.3549
	1.22919	1.51677			2.09531	2.5099			70.4629	65.4767
	2.24144	1.69915			2.20627	1.87229			-1.56931	10.19
	1.65061	1.20444			1.93713	1.3751			17.3582	14.1689
	1.44594	1.47859			2.3422	2.56988			61.9848	73.8068
	1.18048	1.29343			1.33086	1.70075			12.7388	31.4921
	0.906916	1.56228			2.16356	1.06066			138.563	-32.1083
	1.46736	0.792477			1.11691	1.11132			-23.8831	40.2335
	1.14543	1.21223			1.46882	1.23334			28.2326	1.74119
	3.55344	2.84156			3.76491	4.52307			5.95098	59.1757
	1.99799	1.1515			2.92563	1.65361			46.4288	43.6046
	2.54671	1.08267			2.67259	2.92767			4.94276	170.412
	1.89622	3.08744			2.51966	3.53933			32.8781	14.6364
	1.78698	1.78698			2.21678	2.21678			24.0513	24.0513
	2.19692	1.76099			2.52576	1.94969			14.9681	10.7154
	2.21131	1.75306			2.59708	2.33304			17.4457	33.0836
	0.522066	1.05002			1.28144	1.68637			145.455	60.6043
	0.81264	1.1009			1.05451	1.36969			29.7639	24.4154
	1.45736	0.898826			1.38606	0.671965			-4.89262	-25.2397
	2.72917	2.24834			2.2302	2.59714			-18.2827	15.5139
	0.651216	1.105			1.5081	2.2571			131.582	104.262
	2.43978	2.56844			4.16056	3.2662			70.5305	27.1667
	1.38471	1.25097			2.41651	2.13069			74.5134	70.3228
	2.10009	2.52778			4.12739	3.0614			96.5338	21.1103
	1.97224	1.79036			1.91769	2.62572			-2.76583	46.6589
	1.28487	2.66682			2.25856	2.53908			75.781	-4.78972
	1.04554	0.615112			0.826376	1.20586			-20.9622	96.0395
	1.61614	2.16511			2.78467	2.87416			72.3034	32.7491
	2.00752	2.90323			1.85249	2.86346			-7.72236	-1.36994
	1.12929	1.16186			2.81199	2.58279			149.004	122.298
	1.38443	0.986618			1.53921	1.13269			11.1805	14.805
	0.80951	0.80951			1.39124	1.39124			71.8616	71.8616
	0.738043	0.738043			0.911551	0.911551			23.5092	23.5092
	0.683989	0.728818			0.874017	0.477767			27.7824	-34.4463
	1.04842	1.04842			1.65007	1.65007			57.3857	57.3857
	1.22132	1.29283			1.866	0.818937			52.7852	-36.6554
	0.515608	0.934131			0.910106	1.42604			76.5113	52.66
	0.8269	1.02712			1.98849	1.27068			140.475	23.7131
	2.39034	1.71549			1.71515	1.51167			-28.2466	-11.881
	0.941049	1.04397			1.23461	1.42819			31.1954	36.8027
	0.376609	0.510592			0.34365	1.14174			-8.75147	123.61
	1.06601	1.48511			2.39243	1.90653			124.428	28.3757
	1.62613	1.26083			1.20445	0.650768			-25.9315	-48.3858
	0.836958	0.909241			1.45642	1.55971			74.0141	71.5395
	1.0318	1.37674			0.902383	1.41975			-12.5427	3.12359
	1.96828	0.649724			0.688464	0.863696			-65.0221	32.9328
	1.60221	0.434864			1.27911	0.644963			-20.1659	48.3138
