# Supplementary material for: Non-invasive mapping of brown adipose tissue activity with magnetic resonance imaging
Source: Nat Metab. 2024 Jul 25;6(7):1367–79. doi: 10.1038/s42255-024-01082-z (PMC11272596; doi:10.1038/s42255-024-01082-z)
Supplement: Supplementary file 12 — Statistical source data. [file 42255_2024_1082_MOESM12_ESM.xlsx]

## Sheet: Extended Data Fig.10
	Extended Data Fig.10b				Extended Data Fig.10b
	Change of BAT				Change of BAT
	Normalized to total signal				Normalized to water signal
	RT	Cold			RT	Cold
	1.10022	2.09457			4.53648	7.68796
	0.619577	1.01029			3.16026	5.07145
	2.59398	2.10303			5.82595	5.13464
	1.0311	1.31445			4.7686	5.50624
	1.37298	2.3026			4.90837	7.32013
	1.97029	2.03928			5.86825	7.12906
	1.42753	1.65611			4.58794	5.09994
	1.46226	2.45604			6.65451	9.29842
	1.23695	1.51581			4.53487	4.88667
	1.2346	1.61211			4.12002	4.98184
	1.12992	1.11411			4.77979	4.4321
	1.17883	1.35108			3.76762	4.20144
	3.1975	4.14399			8.90076	10.6517
	1.57474	2.28962			5.63358	7.35755
	1.81469	2.80013			6.16224	9.82408
	2.49183	3.02949			6.61526	9.38759
	1.78698	2.21678			5.21207	6.8982
	1.97896	2.23773			6.79706	7.58606
	1.98219	2.46506			5.80011	6.48785
	0.786042	1.48391			3.57049	6.44014
	0.956768	1.2121			4.68748	5.35109
	1.17809	1.02901			5.16291	4.11458
	2.48875	2.41367			6.67924	6.05632
	0.878108	1.8826			3.69841	6.97524
	2.50411	3.71338			7.20331	10.1229
	1.31784	2.2736			5.28858	8.96667
	2.31393	3.5944			6.74252	11.3379
	1.8813	2.2717			6.47693	6.6678
	1.97584	2.39882			5.70226	6.78812
	0.830329	1.01612			4.3203	4.58127
	1.89062	2.82942			5.81587	8.05139
	2.45538	2.35798			7.38636	6.81004
	1.14558	2.69739			3.6922	8.16181
	1.18552	1.33595			5.5414	6.08672
	0.80951	1.39124			3.69581	4.82946
	0.738043	0.911551			3.27295	3.43766
	0.706403	0.675892			3.47077	3.16392
	1.04842	1.65007			3.72049	5.66911
	1.25707	1.34247			5.80011	5.81064
	0.724869	1.16807			3.04598	3.71697
	0.927008	1.62958			3.38621	5.7174
	2.05292	1.61341			7.61996	5.84591
	0.992512	1.3314			4.17841	5.73147
	0.4436	0.742694			1.85384	2.71236
	1.27556	2.14948			4.10599	6.452
	1.44348	0.92761			5.84877	3.63676
	0.873099	1.50807			2.59375	4.47558
	1.20427	1.16107			4.63989	4.53505
	1.309	0.77608			4.31132	2.42748
	1.01854	0.962038			4.47095	4.35887
